# Supplementary material for: Mucosal Bacterial Immunotherapy Attenuates the Development of Experimental Colitis by Reducing Inflammation Through the Regulation of Myeloid Cells
Source: Int J Mol Sci. 2024 Dec 20;25(24):13629. doi: 10.3390/ijms252413629 (PMC11728189; doi:10.3390/ijms252413629)
Supplement: Supplementary file 1 [file ijms-25-13629-s001.zip]

Archive with 1 entries (1 files):
- ijms-3343726-supplementary.pdf
